# Supplementary material for: Vanadium-Substituted Dawson-Type Polyoxometalate–TiO2 Nanowire Composite Film as Advanced Cathode Material for Bifunctional Electrochromic Energy-Storage Devices
Source: Molecules. 2022 Jul 4;27(13):4291. doi: 10.3390/molecules27134291 (PMC9268091; doi:10.3390/molecules27134291)
Supplement: Supplementary file 1 [file molecules-27-04291-s001.zip]

Archive with 1 entries (1 files):
- molecules-1778779-supplementary.pdf
